# Supplementary material for: Enhanced the Overall Water Splitting Performance of Quaternary NiFeCrCo LDH: Via Increasing Entropy
Source: Molecules. 2025 Mar 25;30(7):1461. doi: 10.3390/molecules30071461 (PMC11990446; doi:10.3390/molecules30071461)
Supplement: Supplementary file 1 [file molecules-30-01461-s001.zip]

Archive with 1 entries (1 files):
- molecules-3463597-supplementary.pdf
